# Supplementary material for: Computational Modeling and Analysis of Iron Release from Macrophages
Source: PLoS Comput Biol. 2014 Jul 3;10(7):e1003701. doi: 10.1371/journal.pcbi.1003701 (PMC4083485; doi:10.1371/journal.pcbi.1003701)
Supplement: Data S1 — SolKinNoCp.m in Data S1: Matlab code for simulation of solution kinetics model using experimental data without Cp. SolKinWithCp.m in Data S1: Matlab code for simulation of solution kinetics model using experimental data in the presence of Cp. SolKinAllData.m in Data S1: Matlab code for simulation of solution kinetics model using the full experimental data (with and without Cp). xdata_nocp.mat in Data S1: Matlab input file for codes SolKinNoCp.m and SolKinAllData.m ydata_nocp.mat in Data S1: Matlab input file for codes SolKinNoCp.m and SolKinAllData.m x_new_withcp.mat in Data S1: Matlab input file for codes SolKinWithCp.m and SolKinAllData.m y_new_withcp.mat in Data S1: Matlab input file for codes SolKinWithCp.m and SolKinAllData.m ExperimentalData.xls in Data S1: Experimental data for fitting the three cellular iron release models. passive_lumped.m in Data S1: Matlab code for simulation of passive-gradient spatially lumped model. passive_model_distributed.m in Data S1: Matlab code for simulation of passive-gradient spatially distributed model. facilitated_model.m in Data S1: Matlab code for simulation of facilitated-transport model. dss044.m in Data S1: Matlab subroutine to implement method of lines to convert partial differential equations to ordinary differential equations in spatially distributed form of models (passive-gradient SD and facilitated-transport models). (ZIP) [file pcbi.1003701.s004.zip]

Archive with 29 entries (26 files):
- Matlab Codes and Data/
- Matlab Codes and Data/.DS_Store
- __MACOSX/
- __MACOSX/Matlab Codes and Data/
- __MACOSX/Matlab Codes and Data/._.DS_Store
- Matlab Codes and Data/dss044.m
- __MACOSX/Matlab Codes and Data/._dss044.m
- Matlab Codes and Data/ExperimentalData.xls
- __MACOSX/Matlab Codes and Data/._ExperimentalData.xls
- Matlab Codes and Data/facilitated_model.m
- __MACOSX/Matlab Codes and Data/._facilitated_model.m
- Matlab Codes and Data/passive_lumped.m
- __MACOSX/Matlab Codes and Data/._passive_lumped.m
- Matlab Codes and Data/passive_model_distributed.m
- __MACOSX/Matlab Codes and Data/._passive_model_distributed.m
- Matlab Codes and Data/SolKinAllData.m
- __MACOSX/Matlab Codes and Data/._SolKinAllData.m
- Matlab Codes and Data/SolKinNoCp.m
- __MACOSX/Matlab Codes and Data/._SolKinNoCp.m
- Matlab Codes and Data/SolKinWithCp.m
- __MACOSX/Matlab Codes and Data/._SolKinWithCp.m
- Matlab Codes and Data/x_new_withcp.mat
- __MACOSX/Matlab Codes and Data/._x_new_withcp.mat
- Matlab Codes and Data/xdata_nocp.mat
- __MACOSX/Matlab Codes and Data/._xdata_nocp.mat
- Matlab Codes and Data/y_new_withcp.mat
- __MACOSX/Matlab Codes and Data/._y_new_withcp.mat
- Matlab Codes and Data/ydata_nocp.mat
- __MACOSX/Matlab Codes and Data/._ydata_nocp.mat
