# Supplementary material for: Computational Modeling and Analysis of Iron Release from Macrophages
Source: PLoS Comput Biol. 2014 Jul 3;10(7):e1003701. doi: 10.1371/journal.pcbi.1003701 (PMC4083485; doi:10.1371/journal.pcbi.1003701)
Supplement: Data S1 — SolKinNoCp.m in Data S1: Matlab code for simulation of solution kinetics model using experimental data without Cp. SolKinWithCp.m in Data S1: Matlab code for simulation of solution kinetics model using experimental data in the presence of Cp. SolKinAllData.m in Data S1: Matlab code for simulation of solution kinetics model using the full experimental data (with and without Cp). xdata_nocp.mat in Data S1: Matlab input file for codes SolKinNoCp.m and SolKinAllData.m ydata_nocp.mat in Data S1: Matlab input file for codes SolKinNoCp.m and SolKinAllData.m x_new_withcp.mat in Data S1: Matlab input file for codes SolKinWithCp.m and SolKinAllData.m y_new_withcp.mat in Data S1: Matlab input file for codes SolKinWithCp.m and SolKinAllData.m ExperimentalData.xls in Data S1: Experimental data for fitting the three cellular iron release models. passive_lumped.m in Data S1: Matlab code for simulation of passive-gradient spatially lumped model. passive_model_distributed.m in Data S1: Matlab code for simulation of passive-gradient spatially distributed model. facilitated_model.m in Data S1: Matlab code for simulation of facilitated-transport model. dss044.m in Data S1: Matlab subroutine to implement method of lines to convert partial differential equations to ordinary differential equations in spatially distributed form of models (passive-gradient SD and facilitated-transport models). (ZIP) [file pcbi.1003701.s004.zip › Matlab Codes and Data/ExperimentalData.xls]

## Sheet: Exptl Data
				Normalized % iron Release
Experiment #	Release time (min)	# data point	control	cp	apo-tf	apo-tf+cp
1	15	1	1.00001	1.39539	1.38616	1.45849
1	15	2	1.00008	1.08606	1.01361	1.29354
1	15	3	1.00002	0.905883	1.05883	1.13546
1	30	4	1.00002	1.14146	1.28953	1.51921
1	30	5	1.00001	0.736616	0.930662	1.08944
1	30	6	1.00001	1.12685	1.10369	1.2894
1	45	7	1	1.03964	1.036	1.13078
1	45	8	1.00005	1.30649	1.31465	1.24351
1	45	9	1	0.981831	1.06109	1.29697
2	15	10	1.00005	1.13556	1.32245	1.314
2	15	11	1.00001	1.13823	1.16297	1.24122
2	15	12	1	1.48225	1.68062	1.65673
2	30	13	1.00001	1.52341	1.68754	1.28831
2	30	14	1.00007	1.40939	1.54	1.45026
2	30	15	1.00007	1.11197	1.56403	1.72335
2	45	16	1	1.08975	1.45464	1.528
2	45	17	1	1.10365	1.26926	1.35541
2	45	18	1	1.31719	1.42851	1.40814
3	15	19	1.00002	1.26787	1.48	1.51444
3	15	20	1.00002	1.2766	1.38811	1.36249
3	15	21	1.00002	1.24784	1.3	1.35188
3	30	22	1	1.39911	1.59815	1.76288
3	30	23	1	1.26926	1.32648	1.45025
3	30	24	1.00004	0.98356	1.12373	1.45841
3	45	25	1.00002	1.00132	1.03816	1.39292
3	45	26	1.00003	1.22382	1.19999	1.2549
3	45	27	1.00002	1.19739	1.14835	1.22896
		average	1.00002	1.18142	1.29286	1.37775
		stderr	4.54272e-06	0.0349927	0.0412362	0.0325367

## Sheet: Static Comparison Data
Fe_55uptake in expts=	10 pmoles
Actual uptake in expts =	100 pmoles		(total elemental iron, 1:9 molar ratio of labeled to unlabeled iron)
Normalized % iron release in simulations=		iron release in a given condition (pmoles)/Control iron release in medium (pmoles)
Static comparison between the models at average release time of 30 min
Experimental Data to compare		Normalized % iron Release at 30 min
	control	cp	apo-tf	apo-tf+cp
average	1.00002	1.18142	1.29286	1.37775
stderr	4.54272e-06	0.0349927	0.0412362	0.0325367

## Sheet: Dynamic Comparison Data
		Expt 1	Expt 2	Expt 3
		Normalized % iron Release			average	stderr
15 min	Control	1.00004	1.00002	1.00002	1.00003	5.27221e-06
	Cp	1.12911	1.25201	1.2641	1.21508	0.0431247
	Apo	1.15287	1.38868	1.38937	1.31031	0.0787192
	Apo+Cp	1.29583	1.40398	1.40961	1.3698	0.0370246
30 min	Control	1.00001	1.00005	1.00001	1.00003	1.25477e-05
	Cp	1.00164	1.34826	1.21731	1.18907	0.10105
	Apo	1.10796	1.59719	1.34945	1.35154	0.141232
	Apo+Cp	1.29935	1.48731	1.55718	1.44795	0.0769872
45 min	Control	1.00002	1	1.00002	1.00002	6.79421e-06
	Cp	1.10932	1.1702	1.14085	1.14012	0.0175781
	Apo	1.13725	1.38414	1.12883	1.21674	0.0837347
	Apo+Cp	1.22375	1.43052	1.29226	1.31551	0.0608094
Dynamic experimental iron release in (pmoles)
Release time(min)	15	30	45	15	30	45
	Release (pmoles)	Release (pmoles)	Release (pmoles)	Stderr	Stderr	Stderr
CONDITION
control	3.00008	6.00015	9.00014	1.58166e-05	7.5286e-05	6.11479e-05
cp	3.64523	7.13442	10.2611	0.129374	0.606298	0.158203
apo	3.93092	8.10921	10.9506	0.236158	0.84739	0.753612
apo+cp	4.10941	8.68768	11.8396	0.111074	0.461923	0.547285
